# Supplementary material for: Genetic Differentiation, Diversity, and Drug Susceptibility of Candida krusei
Source: Front Microbiol. 2018 Nov 20;9:2717. doi: 10.3389/fmicb.2018.02717 (PMC6256198; doi:10.3389/fmicb.2018.02717)
Supplement: Supplementary file 1 [file Data_Sheet_1.xlsx]

## Sheet: Sheet1
Supplemental A Strain information and experimental raw data
NO.	City		sampling site	AGE	Gender	M/S/I	Specimentype	anidulafungin	micafungin	caspofungin	5-flucytosine	posaconazole	voriconazole	itraconazole	fluconazole	amphotericin B	age	GenderEN	M/S/IEN	SpecimentypeEN	CAK013		CAK015		CAK017		CAK027		CAK036		CAK038		CAK043		CAK045		CAK047		CAK051		CAK057		CAK084		CAK085		CAK089		CAK090
11TZ171	Tianjin, TJ	Cluster A	General Hospital of Tianjin Medical University	Unknown	Male	ICU	pus	0.03	0.12	0.25	16	0.12	0.12	0.12	16	1	Unknown	Male	ICU	pus	384	390	295	301	254	257	377	383	329	338	366	368	201	204	247	249	226	226	290	290	399	399	350	354	250	250	182	186	267
11TZ172	Tianjin, TJ	Cluster A	General Hospital of Tianjin Medical University	Unknown	Male	ICU	pus	0.06	0.12	0.25	16	0.12	0.12	0.25	16	1	Unknown	Male	ICU	pus	384	390	295	301	254	257	377	383	329	338	366	368	201	204	245	247	226	226	290	299	399	399	350	354	250	250	182	186	267
11TJ236	Wuhan,WH	Cluster A	Union Hospital Tongji Medical College of Huazhong University of Science and Technology	70	Male	Medical department	bronchoalveolar lavage fluid	0.06	0.12	0.25	16	0.25	0.25	0.25	64	0.5	70	Male	Medical department	bronchoalveolar lavage fluid	384	390	295	301	254	257	377	383	329	338	366	368	201	204	247	249	0	0	299	299	399	399	350	354	250	250	186	186	267
12GH138	Beijing, BJ	Cluster A	The PLA General Hospital	63	Female	Medical department	ascitic fluid	0.06	0.12	0.25	8	0.25	0.25	0.25	32	0.25	63	Female	Medical department	ascitic fluid	384	384	295	301	254	257	377	383	329	338	368	368	201	204	247	249	226	226	290	299	399	399	350	354	250	250	182	186	243
11GH154	Beijing, BJ	Cluster A	The PLA General Hospital	3	Male	Medical department	ascitic fluid	0.015	0.12	0.12	4	0.06	0.12	0.06	32	0.25	3	Male	Medical department	ascitic fluid	384	390	301	301	254	257	383	383	329	338	366	368	201	204	247	249	226	226	290	299	399	399	350	354	250	250	182	186	267
11GH185	Beijing, BJ	Cluster A	The PLA General Hospital	63	Female	Medical department	ascitic fluid	0.12	0.12	0.12	4	0.06	0.12	0.06	32	0.25	63	Female	Medical department	ascitic fluid	384	384	295	301	254	257	377	383	329	338	366	368	201	204	247	249	226	226	290	299	399	399	350	354	250	250	182	186	243
11BD177	Beijing, BJ	Cluster A	Peking University First Hospital	82	Female	ICU	bronchoalveolar lavage fluid	0.03	0.06	0.25	16	0.12	0.12	0.12	32	0.5	82	Female	ICU	bronchoalveolar lavage fluid	384	390	295	301	254	257	377	377	329	338	368	368	201	204	245	249	226	226	290	299	399	399	350	354	250	250	182	186	267
12BD209	Beijing, BJ	Cluster A	Peking University First Hospital	82	Female	ICU	bronchoalveolar lavage fluid	0.015	0.12	0.12	16	0.25	0.25	0.25	32	0.5	82	Female	ICU	bronchoalveolar lavage fluid	384	390	295	301	254	257	377	377	329	338	368	368	201	204	245	249	226	226	290	299	399	399	350	354	250	250	182	186	267
12BD243	Beijing, BJ	Cluster A	Peking University First Hospital	51	Male	Medical department	bronchoalveolar lavage fluid	0.06	0.06	0.25	16	0.25	0.12	0.25	32	0.5	51	Male	Medical department	bronchoalveolar lavage fluid	384	390	295	301	254	257	377	383	329	338	366	368	201	204	247	249	226	226	290	299	399	399	350	354	250	250	182	186	243
12H4068	Harbin, HEB	Cluster A	The Fouth Affiliated Hospital of Harbin Medical University	79	Female	ICU	blood	0.03	0.12	0.25	16	0.25	0.25	0.25	64	1	79	Female	ICU	blood	384	384	297	297	254	257	377	398	329	338	366	366	201	204	245	249	226	232	290	290	399	435	354	354	250	250	186	186	267
12H4069	Harbin, HEB	Cluster A	The Fouth Affiliated Hospital of Harbin Medical University	79	Female	ICU	blood	0.06	0.12	0.25	16	0.25	0.25	0.25	64	1	79	Female	ICU	blood	384	384	297	297	254	257	377	398	329	338	366	366	201	201	245	249	226	232	290	290	399	435	354	354	250	250	186	186	267
12JS142	Nanjing, NJ	Cluster A	Jiangsu Province Hospital	Unknown	Female	Surgical department	bronchoalveolar lavage fluid	0.03	0.12	0.12	4	0.03	0.12	0.06	32	0.25	Unknown	Female	Surgical department	bronchoalveolar lavage fluid	384	384	295	295	254	254	377	398	329	338	366	366	201	204	249	249	226	232	290	290	399	435	354	354	250	250	186	186	267
10LR023	Shenyang, SY	Cluster A	The People’s Hospital of Liaoning Province	74	Female	Outpatient	pus	0.06	0.12	0.25	16	0.12	0.12	0.12	16	0.5	74	Female	Outpatient	pus	384	390	295	301	254	257	377	383	329	338	368	368	201	204	247	249	226	226	299	299	399	399	350	354	250	250	182	186	243
10PU229	Beijing, BJ	Cluster A	Peking Union Medical College Hospital	86	Female	Emergency	tissue	0.06	0.12	0.25	16	0.25	0.25	0.25	32	1	86	Female	Emergency	tissue	384	390	295	301	254	257	377	383	335	338	368	368	201	204	247	249	226	226	290	299	399	405	350	354	250	250	182	186	243
10TZ096	Wuhan,WH	Cluster A	Union Hospital Tongji Medical College of Huazhong University of Science and Technology	58	Male	Surgical department	pleural fluid	0.03	0.12	0.25	16	0.12	0.12	0.25	32	1	58	Male	Surgical department	pleural fluid	384	390	295	301	254	257	377	383	332	338	366	368	201	204	247	249	226	226	290	299	399	399	350	354	250	250	182	186	249
09GZ016	Guangzhou, GZ	Cluster A	The First Affiliated Hospital of Zhongshan University	4	Female	Other	blood	0.03	0.12	0.25	16	0.25	0.25	0.25	32	1	4	Female	Other	blood	384	390	295	301	254	257	377	383	329	341	366	368	201	204	247	249	226	226	290	299	399	399	350	354	250	250	182	186	243
11TJ198	Wuhan,WH	Cluster A	Union Hospital Tongji Medical College of Huazhong University of Science and Technology	52	Male	Surgical department	ascitic fluid	0.06	0.12	0.25	16	0.25	0.25	0.25	32	1	52	Male	Surgical department	ascitic fluid	384	390	295	301	254	257	377	383	329	338	366	368	201	204	245	249	226	226	290	299	399	405	350	354	250	250	182	186	267
12BD188	Beijing, BJ	Cluster B	Peking University First Hospital	79	Female	Medical department	blood	0.03	0.12	0.25	16	0.25	0.12	0.25	32	1	79	Female	Medical department	blood	384	394	299	299	263	272	383	386	314	326	366	366	198	207	245	247	226	244	299	299	369	405	352	352	250	250	180	180	219
09GZ031	Guangzhou, GZ	Cluster B	The First Affiliated Hospital of Zhongshan University	16	Male	Surgical department	ascitic fluid	0.03	0.12	0.25	16	0.25	0.25	0.25	32	2	16	Male	Surgical department	ascitic fluid	384	386	295	299	254	263	365	365	329	335	370	370	198	207	247	247	223	235	281	290	363	453	350	352	250	250	178	182	256
12PU485	Beijing, BJ	Cluster B	Peking Union Medical College Hospital	66	Male	Medical department	pleural fluid	0.03	0.06	0.25	16	0.03	0.03	0.06	16	0.5	66	Male	Medical department	pleural fluid	386	392	299	301	257	257	377	383	338	350	366	368	198	213	249	251	226	226	290	299	357	417	356	356	250	250	182	186	231
10PU177	Beijing, BJ	Cluster B	Peking Union Medical College Hospital	32	Female	Medical department	bronchoalveolar lavage fluid	0.03	0.12	0.25	16	0.12	0.12	0.12	32	0.5	32	Female	Medical department	bronchoalveolar lavage fluid	384	386	299	299	257	257	377	383	338	362	364	368	198	198	247	253	226	232	290	299	381	417	354	354	248	250	182	184	231
12JS141	Nanjing, NJ	Cluster B	Jiangsu Province Hospital	Unknown	Female	Medical department	venous catheter	0.03	0.12	0.12	4	0.06	0.12	0.06	32	0.25	Unknown	Female	Medical department	venous catheter	386	388	299	299	254	257	365	377	311	344	368	368	174	198	247	247	226	235	281	290	363	369	348	350	246	248	184	190	339
11PU333	Beijing, BJ	Cluster B	Peking Union Medical College Hospital	30	Female	Surgical department	blood	0.03	0.06	0.12	16	0.12	0.12	0.12	32	0.5	30	Female	Surgical department	blood	386	386	299	299	254	257	365	377	311	344	368	368	174	198	247	247	226	235	281	290	363	369	348	350	246	248	184	190	339
12PU408	Beijing, BJ	Cluster B	Peking Union Medical College Hospital	30	Female	Surgical department	blood	0.03	0.12	0.12	16	0.25	0.12	0.12	32	0.5	30	Female	Surgical department	blood	386	386	299	299	254	257	365	377	311	344	368	368	174	198	247	247	226	235	278	290	363	369	348	350	246	248	184	190	327
10H1079	Harbin, HEB	Cluster B	The First Clinic College of Harbin Medical University	42	Male	ICU	ascitic fluid	0.03	0.12	0.25	16	0.12	0.12	0.12	32	1	42	Male	ICU	ascitic fluid	386	386	299	299	254	257	365	377	311	311	368	368	174	198	247	247	226	235	278	290	363	369	348	350	246	248	184	190	345
10SD014	Jinan, JN	Cluster B	Shandong Provincial Hospital	46	Male	Medical department	ascitic fluid	0.06	0.12	0.12	8	0.12	0.12	0.06	32	0.25	46	Male	Medical department	ascitic fluid	384	384	295	297	254	260	368	389	341	341	366	370	261	213	247	249	226	232	284	284	363	417	348	348	250	252	182	190	279
11SD023	Jinan, JN	Cluster B	Shandong Provincial Hospital	56	Male	Medical department	pus	0.03	0.12	0.12	8	0.12	0.25	0.06	64	0.25	56	Male	Medical department	pus	384	384	293	295	254	260	368	389	325	341	366	370	207	213	247	249	226	232	284	284	363	417	348	350	250	252	182	190	279
11GZ188	Guangzhou, GZ	Cluster B	The First Affiliated Hospital of Zhongshan University	57	Male	ICU	blood	0.06	0.12	0.5	16	0.25	0.25	0.25	32	0.5	57	Male	ICU	blood	384	390	295	299	254	257	380	380	326	326	368	368	198	204	249	253	232	232	290	290	369	411	350	354	250	250	182	184	309
12PU407	Beijing, BJ	Cluster B	Peking Union Medical College Hospital	66	Male	Medical department	pleural fluid	0.12	0.12	0.25	16	0.25	0.12	0.25	32	1	66	Male	Medical department	pleural fluid	384	384	295	295	263	263	377	380	326	326	362	368	201	219	247	249	232	253	293	299	381	405	354	354	248	250	180	184	255
10TJ109	Tianjin, TJ	Cluster B	Union Hospital Tongji Medical College of Huazhong University of Science and Technology	53	Female	Outpatient	pleural fluid	0.03	0.06	0.12	16	0.25	0.25	0.25	32	0.5	53	Female	Outpatient	pleural fluid	384	390	293	295	263	263	377	386	314	326	368	368	219	222	247	249	232	256	290	299	375	411	354	354	248	252	180	184	255
10H1080	Harbin, HEB	Cluster B	The First Clinic College of Harbin Medical University	Unknown	Female	Medical department	blood	0.03	0.12	0.12	16	0.25	0.12	0.25	32	1	Unknown	Female	Medical department	blood	390	390	293	295	257	263	365	392	326	326	366	368	198	219	247	249	226	232	290	290	369	423	354	354	250	250	178	180	237
09Z1028	shenyang, SY	Cluster B	First Hospital of China Medical University	79	Male	Medical department	pleural fluid	0.03	0.12	0.25	16	0.25	0.25	0.25	64	1	79	Male	Medical department	pleural fluid	392	392	0	0	257	257	377	380	323	326	366	368	198	219	245	247	229	232	284	290	417	435	348	352	246	250	182	186	261
12GH147	Beijing, BJ	Cluster B	The PLA General Hospital	49	Male	Surgical department	bile	0.06	0.12	0.12	8	0.12	0.12	0.12	32	0.25	49	Male	Surgical department	bile	386	390	299	303	257	257	383	398	344	356	368	370	207	207	245	249	226	226	290	299	417	417	354	354	246	250	182	184	303
11GZ156	Guangzhou, GZ	Cluster B	The First Affiliated Hospital of Zhongshan University	64	Male	ICU	ascitic fluid	0.06	0.12	0.25	16	0.25	0.25	0.25	32	1	64	Male	ICU	ascitic fluid	386	392	299	299	254	257	377	395	326	356	366	366	174	213	245	249	226	229	290	290	363	417	350	356	250	250	182	182	267
11TJ184	Tianjin, TJ	Cluster B	Union Hospital Tongji Medical College of Huazhong University of Science and Technology	39	Male	Surgical department	tissue	0.06	0.12	0.25	16	0.25	0.25	0.25	32	0.5	39	Male	Surgical department	tissue	384	392	299	299	254	257	377	383	325	344	366	366	174	201	245	247	226	256	290	299	417	417	348	350	246	250	186	190	195
09H1026	Harbin, HEB	Cluster B	The First Clinic College of Harbin Medical University	51	Male	ICU	bile	0.03	0.12	0.25	16	0.12	0.12	0.12	16	1	51	Male	ICU	bile	384	386	297	301	257	263	386	395	356	362	366	368	213	213	245	247	226	256	299	299	423	423	350	356	248	250	182	184	237
09RJ019	shanghai, SH	Cluster B	Shanghai Ruijin Hospital	60	Male	Other	pleural fluid	0.03	0.12	0.12	16	0.12	0.12	0.06	32	1	60	Male	Other	pleural fluid	386	386	297	299	254	254	377	398	317	356	366	370	198	213	245	249	226	226	299	299	411	411	348	348	250	250	182	182	273
09PU005	Beijing, BJ	Cluster B	Peking Union Medical College Hospital	48	Female	Emergency	blood	0.03	0.12	0.12	16	0.25	0.12	0.25	32	1	48	Female	Emergency	blood	386	394	299	299	254	257	398	398	323	344	366	370	174	207	245	247	226	256	290	299	363	417	350	356	246	250	182	190	195
11TJ187	Tianjin, TJ	Cluster B	Union Hospital Tongji Medical College of Huazhong University of Science and Technology	39	Male	Surgical department	ascitic fluid	0.06	0.12	0.25	16	0.25	0.5	0.25	128	0.5	39	Male	Surgical department	ascitic fluid	382	382	297	299	257	257	377	401	314	344	370	370	201	207	249	253	226	226	290	290	363	393	356	356	250	250	182	186	219
09PU033	Beijing, BJ	Cluster B	Peking Union Medical College Hospital	62	Female	ICU	ascitic fluid	0.06	0.12	0.25	16	0.25	0.25	0.25	64	0.5	62	Female	ICU	ascitic fluid	382	382	297	299	257	257	377	401	314	344	370	370	201	207	249	253	226	226	290	293	363	393	356	356	250	250	182	186	219
09PU037	Beijing, BJ	Cluster B	Peking Union Medical College Hospital	47	Male	Other	bile	0.06	0.12	0.25	16	0.25	0.25	0.25	64	0.5	47	Male	Other	bile	382	382	297	299	257	257	377	401	314	344	370	370	201	207	245	249	226	226	290	290	363	393	356	356	250	250	182	186	219
09PU040	Beijing, BJ	Cluster B	Peking Union Medical College Hospital	65	Male	Surgical department	bile	0.03	0.12	0.5	16	0.25	0.25	0.12	64	1	65	Male	Surgical department	bile	382	386	299	299	257	260	377	398	314	323	368	370	201	201	247	249	226	232	290	299	363	363	346	356	250	250	182	182	249
11G1046	Guangzhou, GZ	Cluster B	The First Affiliated Hospital of Guangzhou Medical Collage	90	Female	ICU	ascitic fluid	0.03	0.12	0.12	8	0.06	0.12	0.12	32	0.25	90	Female	ICU	ascitic fluid	384	384	297	299	254	260	383	383	326	347	368	368	198	198	245	257	253	253	323	323	381	399	348	352	250	250	178	180	267
11G1057	Guangzhou, GZ	Cluster B	The First Affiliated Hospital of Guangzhou Medical Collage	57	Male	Medical department	ascitic fluid	0.03	0.12	0.12	8	0.12	0.12	0.06	32	0.5	57	Male	Medical department	ascitic fluid	384	384	297	299	254	260	383	383	326	347	368	368	198	198	245	257	253	253	323	323	381	399	348	352	250	250	178	180	267
09TJ017	Wuhan,WH	Cluster B	Union Hospital Tongji Medical College of Huazhong University of Science and Technology	50	Male	Surgical department	pleural fluid	0.03	0.12	0.25	16	0.25	0.25	0.25	32	1	50	Male	Surgical department	pleural fluid	384	384	297	299	260	260	383	383	326	347	368	368	198	198	245	257	226	253	323	323	381	393	352	352	250	250	178	180	231
09HX007	Chengdu, CD	Cluster B	West China Hospital of Sichuan University	37	Male	ICU	blood	0.03	0.12	0.25	16	0.25	0.12	0.12	32	0.5	37	Male	ICU	blood	384	390	295	301	257	272	383	389	314	314	368	368	174	219	247	253	232	250	290	290	369	369	350	356	248	250	182	184	237
09TJ056	Tianjin, TJ	Cluster B	Union Hospital Tongji Medical College of Huazhong University of Science and Technology	65	Male	Outpatient	bronchoalveolar lavage fluid	0.03	0.12	0.25	16	0.5	0.5	0.5	128	1	65	Male	Outpatient	bronchoalveolar lavage fluid	384	386	297	297	260	260	365	383	320	326	368	370	198	219	245	251	229	229	290	290	375	375	354	354	250	250	178	182	207
09TJ087	Tianjin, TJ	Cluster B	Union Hospital Tongji Medical College of Huazhong University of Science and Technology	23	Male	Outpatient	bronchoalveolar lavage fluid	0.03	0.06	0.25	16	0.25	0.25	0.25	64	1	23	Male	Outpatient	bronchoalveolar lavage fluid	384	384	295	299	257	260	377	383	329	344	366	366	201	213	245	249	226	226	290	290	363	375	354	354	250	250	182	186	195
[truncated: 39 more columns]
